# Supplementary material for: Environment-Oriented Assessment of Hybrid Methods for Separation of N-Propanol–Water Mixtures: Combination of Distillation and Hydrophilic Pervaporation Processes
Source: Membranes (Basel). 2025 Feb 5;15(2):48. doi: 10.3390/membranes15020048 (PMC11857795; doi:10.3390/membranes15020048)
Supplement: Supplementary file 1 [file membranes-15-00048-s001.zip]

Archive with 1 entries (1 files):
- membranes-3426268-supplementary.pdf
